# Supplementary material for: Amine-Regulated pri-SMTP Oxidation in SMTP Biosynthesis in Stachybotrys: Possible Implication in Nitrogen Acquisition
Source: J Fungi (Basel). 2022 Sep 18;8(9):975. doi: 10.3390/jof8090975 (PMC9502257; doi:10.3390/jof8090975)
Supplement: Supplementary file 1 [file jof-08-00975-s001.zip]

Archive with 1 entries (1 files):
- jof-1913340-supplementary.pdf
